# Supplementary material for: Evaluating the Quality of Cancer-Related WeChat Public Accounts: Cross-Sectional Study
Source: JMIR Cancer. 2024 May 30;10:e52156. doi: 10.2196/52156 (PMC11176876; doi:10.2196/52156)
Supplement: Multimedia Appendix 1 [file cancer_v10i1e52156_app1.xlsx]

## Sheet: Sheet1
Wechat public account	Name of WPA	ownership	Total number of articles	Total number of reads	Average number of reads	Total number of likes	Average number of likes	WCI	HONcode									SAM
									Q1	Q2	Q3	Q4	Q5	Q6	Q7	Q8	score	C1	C2	C3	C4	C5	C6	score(%)
肺癌康复圈	feiaibhrw	Commercial	112	79W+	7096	3050	27.2	1058.72	×	√	√	×	√	√	√	√	6	6	9	4	4	2	3	63.6
乳腺癌互助圈	Female_health	Commercial	112	76W+	6807	3904	34.9	1050.08	×	√	√	×	√	√	√	√	6	4	6	4	5	1	3	52.3
菠萝因子	checkpoint_1	Commercial	8	24W+	30653	1887	235.9	994.83	√	×	√	√	√	×	×	√	7	5	5	8	4	2	2	59.1
奇点网	geekheal_com	Commercial	72	48W+	6725	1114	15.5	968.86	√	√	√	√	√	×	×	√	8	7	6	7	4	1	2	61.4
医学界肿瘤频道	yxj-zl	Commercial	131	41W+	3155	2298	17.5	929.79	√	×	√	√	√	√	×	√	8	5	6	5	4	2	2	54.5
中国医学论坛报今日肿瘤	CMToncology	Academic	98	44W+	4513	1237	12.6	924.36	√	√	√	√	√	×	×	×	7	6	4	7	5	1	2	56.8
咚咚癌友圈	sw315ddayq	Commercial	26	25W+	9895	473	18.2	908.08	√	√	√	√	√	√	×	×	6	5	5	6	4	2	2	54.5
丁香园肿瘤时间	oncolatdxy	Commercial	95	39W+	4156	1231	13	905.41	√	√	√	√	√	×	×	√	6	6	6	8	4	1	2	61.4
肿瘤资讯	oncology_news	Commercial	161	45W+	2818	764	4.7	866.48	√	√	√	√	√	√	×	√	7	5	5	5	4	1	2	50
中山大学肿瘤防治中心订阅号	SYSUCC1964	Academic	32	10W+	3374	853	26.7	732.68	√	√	√	√	√	√	√	√	8	5	5	5	4	1	3	52.3
癌度	Cancer-free	Commercial	24	77690	3237	502	20.9	700.15	√	√	√	√	√	×	×	×	5	4	5	5	4	1	2	47.7
测序中国	seq114	Academic	44	64048	1456	173	3.9	616.91	√	√	√	√	√	×	√	√	7	6	5	5	4	1	2	52.3
中山大学肿瘤防治中心	gh_1e9ee60772a7	Academic	8	50429	6304	88	11	615.58	√	√	√	√	√	√	√	√	8	5	4	4	4	2	2	47.7
基因谷	jiyinguzixun	Commercial	191	79393	416	195	1	575.24	×	×	√	×	×	×	×	×	1	5	6	5	4	1	2	52.3
肺癌多学科会诊	feiaihuizhen	Academic	18	35909	1995	102	5.7	561.94	√	√	√	×	√	√	×	×	5	5	5	6	4	2	3	56.8
肿瘤医学论坛	oncologymf	Commercial	33	32634	989	124	3.8	534.11	√	√	√	×	√	×	√	√	6	5	5	8	4	2	2	59.1
肿瘤免疫细胞治疗资讯	gh_aae75281005d	Academic	59	37340	633	123	2.1	518.74	×	√	√	×	√	×	×	×	3	5	6	5	3	3	3	56.8
振国肿瘤康复医院	wzgzlyy	Commercial	40	28805	720	350	8.8	501.03	×	×	√	×	√	×	×	√	3	5	6	4	4	4	3	59.1
四川省肿瘤医院 四川省癌防中心	zlyy7913	Academic	24	13954	581	251	10.5	442.38	√	√	√	√	√	×	×	l	5	5	5	5	4	4	3	59.1
肺解	feijie0502	Commercial	24	16748	698	69	2.9	429.63	√	√	√	√	√	×	√	√	7	6	5	5	3	2	3	54.5
乳腺癌北京高峰论坛	cscobc	Commercial	3	5929	1976	12	4	363.31	×	×	√	×	√	×	×	×	1	6	4	5	4	1	1	47.7
解码多组学	jmyixue	Commercial	131	10124	77	23	0.2	312.22	√	√	√	√	√	×	√	√	7	4	4	5	3	2	2	45.5
上海市癌症康复俱乐部希爱家园	shcrc_cn	Academic	1	1937	1937	51	51	301.75	×	×	√	×	√	×	×	×	2	5	5	3	4	1	2	45.5
中国癌症杂志	ZGAZZZ	Academic	30	6839	228	12	0.4	296.89	√	√	√	√	√	√	√	×	7	5	4	5	4	1	2	47.7
中华肿瘤防治杂志	cjcpt2015	Academic	1	1400	1400	3	3	226.29	√	√	√	√	√	√	√	×	7	5	3	4	4	1	1	40.9
中国癌症心理治疗	Psycho_oncology	Academic	6	823	137	3	0.5	145.82	√	√	√	√	√	×	×	×	4	5	4	3	3	1	2	40.9
癌症俱乐部CA	ylqb_CAclub	Commercial	18	695	39	6	0.3	103.45	√	√	√	×	√	√	×	√	6	6	6	6	4	2	2	59.1
十堰市癌症防治中心	gh_be5528ff0b8d	Academic	1	121	121	1	1	59.45	√	√	√	×	√	×	×	×	4	4	5	4	3	2	2	45.5
ONCO小电视	oncofrontier	--	0	0	0	0	0	0	--	--	--	--	--	--	--	--	--	--	--	--	--	--	--	--
抗癌卫士	kawswyqj	--	0	0	0	0	0	0	--	--	--	--	--	--	--	--	--	--	--	--	--	--	--	--
八卦小生	fnddqr	--	0	0	0	0	0	0	--	--	--	--	--	--	--	--	--	--	--	--	--	--	--	--
中国癌症研究英文杂志	chjcacnr	--	0	0	0	0	0	0	--	--	--	--	--	--	--	--	--	--	--	--	--	--	--	--
肺癌患者交流平台	LC-platform	--	0	0	0	0	0	0	--	--	--	--	--	--	--	--	--	--	--	--	--	--	--	--
河北肺癌	hebeifeiai	--	0	0	0	0	0	0	--	--	--	--	--	--	--	--	--	--	--	--	--	--	--	--
--	gh_84bdc0c1f3da	--	0	0	0	0	0	0	--	--	--	--	--	--	--	--	--	--	--	--	--	--	--	--
同济大学膀胱癌中心	gh_36d744ef74b8	--	0	0	0	0	0	0	--	--	--	--	--	--	--	--	--	--	--	--	--	--	--	--
中西医肿瘤外治中心	zlyy65588259	--	0	0	0	0	0	0	--	--	--	--	--	--	--	--	--	--	--	--	--	--	--	--
偏方治癌症	ly05395027996	--	0	0	0	0	0	0	--	--	--	--	--	--	--	--	--	--	--	--	--	--	--	--
上海浦东乳腺癌高峰论坛	pudongruxianai	--	0	0	0	0	0	0	--	--	--	--	--	--	--	--	--	--	--	--	--	--	--	--
结直肠癌资讯	zysjzcazx	--	0	0	0	0	0	0	--	--	--	--	--	--	--	--	--	--	--	--	--	--	--	--
木棉花计划	mmhjh2019	--	0	0	0	0	0	0	--	--	--	--	--	--	--	--	--	--	--	--	--	--	--	--
腾讯医典肿瘤篇	yidiancancer	--	0	0	0	0	0	0	--	--	--	--	--	--	--	--	--	--	--	--	--	--	--	--
腾讯医典服务号	TXyidian	--	0	0	0	0	0	0	--	--	--	--	--	--	--	--	--	--	--	--	--	--	--	--
360健康癌友之家	QQHY_360	--	--	--	--	--	--	--	--	--	--	--	--	--	--	--	--	--	--	--	--	--	--	--
CJLC	feiaizazhi	--	--	--	--	--	--	--	--	--	--	--	--	--	--	--	--	--	--	--	--	--	--	--
恒瑞源正	yzcell	--	--	--	--	--	--	--	--	--	--	--	--	--	--	--	--	--	--	--	--	--	--	--
